# Supplementary material for: Comparative Genomics of Pseudomonas aeruginosa Strains Isolated from Different Ecological Niches
Source: Antibiotics (Basel). 2023 May 7;12(5):866. doi: 10.3390/antibiotics12050866 (PMC10215170; doi:10.3390/antibiotics12050866)
Supplement: Supplementary file 1 [file antibiotics-12-00866-s001.zip]

Archive with 1 entries (1 files):
- antibiotics-2301852-supplementary.pdf
